# Supplementary material for: Effects of Enterotoxigenic Escherichia coli Challenge on Jejunal Morphology and Microbial Community Profiles in Weaned Crossbred Piglets
Source: Microorganisms. 2023 Oct 27;11(11):2646. doi: 10.3390/microorganisms11112646 (PMC10672776; doi:10.3390/microorganisms11112646)
Supplement: Supplementary file 1 [file microorganisms-11-02646-s001.zip]

Archive with 1 entries (1 files):
- microorganisms-2607553-supplementary.pdf
